# Supplementary material for: Charting the Ethical Frontier in Newborn Screening Research: Insights from the NBSTRN ELSI Researcher Needs Survey
Source: Int J Neonatal Screen. 2024 Sep 19;10(3):64. doi: 10.3390/ijns10030064 (PMC11417897; doi:10.3390/ijns10030064)
Supplement: Supplementary file 1 [file IJNS-10-00064-s001.zip]

Archive with 1 entries (1 files):
- IJNS-2946692-supplementary.pdf
